# Supplementary material for: Investigating the Pea Virome in Germany—Old Friends and New Players in the Field(s)
Source: Front Microbiol. 2020 Nov 13;11:583242. doi: 10.3389/fmicb.2020.583242 (PMC7691430; doi:10.3389/fmicb.2020.583242)
Supplement: Supplementary Table 1 — List of primers used to confirm each virus detected by HTS samples from six German pea-growing regions (Salzlandkreis-1 [1], Salzlandkreis-2 [2], Münster [3], Kreis Stormarn [4], Landkreis Rostock [5], and Landkreis Meißen [6]) sampled over three seasons, 2016, 2017, and 2018. [file Table_1.xlsx]

## Sheet: Salzlandkreis-1
Salzlandkreis-1 (seed production site)
Sample	Season	Category	Plant	Symptoms	Temperature
R1-16-01	2016	SP	Pisum sativum	severe dwarfing, yellowing	19°C
R1-16-02	2016	SP	Pisum sativum	yellowing, top stunting, crippled pods
R1-16-03	2016	SP	Pisum sativum	yellowing, top stunting, crippled pods
R1-16-04	2016	SP	Pisum sativum	severe dwarfing, chlorotic spots
R1-16-05	2016	SP	Pisum sativum	top yellowing, chlorotic spots
R1-16-06	2016	SP	Pisum sativum	top yellowing, chlorotic spots, top stunting
R1-16-07	2016	SP	Pisum sativum	top yellowing, vein clearing, top dwarfing
R1-16-08	2016	SP	Pisum sativum	yellowing, top stunting
R1-16-09	2016	SP	Pisum sativum	enation symptoms on top, top yellowing, crippled pods
R1-16-10	2016	SP	Pisum sativum	severe dwarfing, yellowing, vein clearing
R1-16-11	2016	aSP	Pisum sativum	no obvious symptoms
R1-16-12	2016	aSP	Pisum sativum	no obvious symptoms
R1-16-13	2016	aSP	Pisum sativum	no obvious symptoms
R1-16-14	2016	aSP	Pisum sativum	no obvious symptoms
R1-16-15	2016	aSP	Pisum sativum	no obvious symptoms
R1-16-16	2016	aSP	Pisum sativum	no obvious symptoms
R1-16-17	2016	aSP	Pisum sativum	no obvious symptoms
R1-16-18	2016	aSP	Pisum sativum	no obvious symptoms
R1-16-19	2016	aSP	Pisum sativum	no obvious symptoms
R1-16-20	2016	aSP	Pisum sativum	no obvious symptoms
R1-16-21	2016	sL	NA1	NA
R1-16-22	2016	sL	NA	NA
R1-16-23	2016	sL	NA	NA
R1-16-24	2016	sL	NA	NA
R1-16-25	2016	sL	NA	NA
R1-16-26	2016	snL	Euphorbia sp.	no obvious symptoms
R1-16-27	2016	snL	Poacae sp.	no obvious symptoms
R1-16-28	2016	snL	Viola sp.	no obvious symptoms
R1-16-29	2016	snL	Unknown	mottling, chlorotic spots
R1-16-30	2016	snL	Chenopodium sp.	chlorotic spots, chlorotic rings
R1-17-01	2017	SP	Pisum sativum	dwarfing, pod deformation	18°C
R1-17-02	2017	SP	Pisum sativum	top dwarfing, mottling, pod deformation
R1-17-03	2017	SP	Pisum sativum	mottling
R1-17-04	2017	SP	Pisum sativum	top yellowing and dwarfing
R1-17-05	2017	SP	Pisum sativum	top yellowing and dwarfing, mottling
R1-17-06	2017	SP	Pisum sativum	top yellowing and dwarfing, mottling
R1-17-07	2017	SP	Pisum sativum	top dwarfing, mottling
R1-17-08	2017	SP	Pisum sativum	top dwarfing, mottling, pod deformation
R1-17-09	2017	SP	Pisum sativum	top yellowing and dwarfing
R1-17-10	2017	SP	Pisum sativum	top dwarfing, yellowing
R1-17-11	2017	aSP	Pisum sativum	no obvious symptoms
R1-17-12	2017	aSP	Pisum sativum	no obvious symptoms
R1-17-13	2017	aSP	Pisum sativum	no obvious symptoms
R1-17-14	2017	aSP	Pisum sativum	no obvious symptoms
R1-17-15	2017	aSP	Pisum sativum	no obvious symptoms
R1-17-16	2017	aSP	Pisum sativum	no obvious symptoms
R1-17-17	2017	aSP	Pisum sativum	no obvious symptoms
R1-17-18	2017	aSP	Pisum sativum	no obvious symptoms
R1-17-19	2017	aSP	Pisum sativum	no obvious symptoms
R1-17-20	2017	aSP	Pisum sativum	no obvious symptoms
R1-17-21	2017	sL	Trifolium sp.	no obvious symptoms
R1-17-22	2017	sL	Trifolium sp.	no obvious symptoms
R1-17-23	2017	sL	Trifolium sp.	no obvious symptoms
R1-17-24	2017	sL	Trifolium sp.	no obvious symptoms
R1-17-25	2017	sL	Melilotus sp.	no obvious symptoms
R1-17-26	2017	snL	Euphorbia sp.	no obvious symptoms
R1-17-27	2017	snL	Chenopodium sp.	no obvious symptoms
R1-17-28	2017	snL	Brassica sp.	chlorotic spots, reddening
R1-17-29	2017	snL	Poacae sp.	no obvious symptoms
R1-17-30	2017	snL	Brassica sp.	chlorotic spots
R1-18-01	2018	SP	Pisum sativum	top dwarfing	22°C
R1-18-02	2018	SP	Pisum sativum	dwarfing
R1-18-03	2018	SP	Pisum sativum	top dwarfing
R1-18-04	2018	SP	Pisum sativum	top yellowing, pod deformation
R1-18-05	2018	SP	Pisum sativum	short internodes
R1-18-06	2018	SP	Pisum sativum	dwarfing
R1-18-07	2018	SP	Pisum sativum	top dwarfing
R1-18-08	2018	SP	Pisum sativum	enation, top yellowing
R1-18-09	2018	SP	Pisum sativum	leaf rolling, stunting
R1-18-10	2018	SP	Pisum sativum	short internodes
R1-18-11	2018	aSP	Pisum sativum	no obvious symptoms
R1-18-12	2018	aSP	Pisum sativum	no obvious symptoms
R1-18-13	2018	aSP	Pisum sativum	no obvious symptoms
R1-18-14	2018	aSP	Pisum sativum	no obvious symptoms
R1-18-15	2018	aSP	Pisum sativum	no obvious symptoms
R1-18-16	2018	aSP	Pisum sativum	no obvious symptoms
R1-18-17	2018	aSP	Pisum sativum	no obvious symptoms
R1-18-18	2018	aSP	Pisum sativum	no obvious symptoms
R1-18-19	2018	aSP	Pisum sativum	no obvious symptoms
R1-18-20	2018	aSP	Pisum sativum	no obvious symptoms
R1-18-21	2018	sL	Chenopodium sp.	no obvious symptoms
R1-18-22	2018	sL	Robinia sp.	no obvious symptoms
R1-18-23	2018	sL	Robinia sp.	no obvious symptoms
R1-18-24	2018	sL	Lathyrus sp.	no obvious symptoms
R1-18-25	2018	sL	Robinia sp.	no obvious symptoms
R1-18-26	2018	snL	Brassica sp.	no obvious symptoms
R1-18-27	2018	snL	Sambucus nigra	mosaic
R1-18-28	2018	snL	Convolvulaceae sp.	red ring spots
R1-18-29	2018	snL	Chenopodium sp.	leaf reddening, mottling
R1-18-30	2018	snL	Unknown	no obvious symptoms
			1NA = not available

## Sheet: Salzlandkreis-2
Salzlandkreis-2 (pea heritage collection site)
Sample	Season	Category	Plant	Symptoms	Temperature
R2-16-01	2016	SP	Pisum sativum	yellowing, enation, dwarfing	19°C
R2-16-02	2016	SP	Pisum sativum	top yellowing, severe leaf rolling
R2-16-03	2016	SP	Pisum sativum	yellowing, severe dwarfing
R2-16-04	2016	SP	Pisum sativum	vein clearing, enation, leaf deformation
R2-16-05	2016	SP	Pisum sativum	enation
R2-16-06	2016	SP	Pisum sativum	top yellowing, leaf rolling, vein clearing
R2-16-07	2016	SP	Pisum sativum	yellowing, severe dwarfing, necrosis
R2-16-08	2016	SP	Pisum sativum	top yellowing, top dwarfing
R2-16-09	2016	SP	Pisum sativum	leaf deformation, red edges, chlorotic spots
R2-16-10	2016	SP	Pisum sativum	enation
R2-16-11	2016	aSP	NA	NA
R2-16-12	2016	aSP	NA	NA
R2-16-13	2016	aSP	NA	NA
R2-16-14	2016	aSP	NA	NA
R2-16-15	2016	aSP	NA	NA
R2-16-16	2016	aSP	NA	NA
R2-16-17	2016	aSP	NA	NA
R2-16-18	2016	aSP	NA	NA
R2-16-19	2016	aSP	NA	NA
R2-16-20	2016	aSP	NA	NA
R2-16-21	2016	sL	Medicago doliata	no obvious symptoms
R2-16-22	2016	sL	Trifolium tomentosum	no obvious symptoms
R2-16-23	2016	sL	Robinia pseudoacacia	mottling, mosaic
R2-16-24	2016	sL	Trifolium sp.	no obvious symptoms
R2-16-25	2016	sL	Trifolium squarrosum	leaf reddening
R2-16-26	2016	snL	Amaranthus sp.	no obvious symptoms
R2-16-27	2016	snL	Galium aparine	red midrib
R2-16-28	2016	snL	Fumaria vaillantii	yellowing, leaf reddening
R2-16-29	2016	snL	Chenopodium sp.	chlorotic spots
R2-16-30	2016	snL	Taraxacum officinale	no obvious symptoms
R2-17-01	2017	SP	Pisum sativum	top dwarfing, chlorotic spots, pod deformation	19°C
R2-17-02	2017	SP	Pisum sativum	leaf deformation
R2-17-03	2017	SP	Pisum sativum	yellowing, leaf and pod deformantion
R2-17-04	2017	SP	Pisum sativum	dwarfing
R2-17-05	2017	SP	Pisum sativum	mosaic, top dwarfing
R2-17-06	2017	SP	Pisum sativum	chlorotic spots
R2-17-07	2017	SP	Pisum sativum	yellowing
R2-17-08	2017	SP	Pisum sativum	yellowing, pod deformation
R2-17-09	2017	SP	Pisum sativum	mosaic, pod deformation
R2-17-10	2017	SP	Pisum sativum	severe yellowing, pod deformation
R2-17-11	2017	aSP	Pisum sativum	no obvious symptoms
R2-17-12	2017	aSP	Pisum sativum	no obvious symptoms
R2-17-13	2017	aSP	Pisum sativum	no obvious symptoms
R2-17-14	2017	aSP	Pisum sativum	no obvious symptoms
R2-17-15	2017	aSP	Pisum sativum	no obvious symptoms
R2-17-16	2017	aSP	Pisum sativum	no obvious symptoms
R2-17-17	2017	aSP	Pisum sativum	no obvious symptoms
R2-17-18	2017	aSP	Pisum sativum	no obvious symptoms
R2-17-19	2017	aSP	Pisum sativum	no obvious symptoms
R2-17-20	2017	aSP	Pisum sativum	no obvious symptoms
R2-17-21	2017	sL	Vicia sp.	yellowing, mottling
R2-17-22	2017	sL	Vicia sp.	yellowing, mottling
R2-17-23	2017	sL	Trifolium sp.	no obvious symptoms
R2-17-24	2017	sL	Trifolium sp.	no obvious symptoms
R2-17-25	2017	sL	Vicia sp.	no obvious symptoms
R2-17-26	2017	snL	Chenopodium sp.	yellowing, mottling
R2-17-27	2017	snL	Polygonaceae sp.	chlorotic spots
R2-17-28	2017	snL	Apiaceae sp.	no obvious symptoms
R2-17-29	2017	snL	Apiaceae sp.	no obvious symptoms
R2-17-30	2017	snL	Anethum sp.	no obvious symptoms
R3-18-01	2018	SP	Pisum sativum	enation	22°C
R3-18-02	2018	SP	Pisum sativum	enation
R3-18-03	2018	SP	Pisum sativum	enation
R3-18-04	2018	SP	Pisum sativum	enation
R3-18-05	2018	SP	Pisum sativum	chlorosis, yellowing
R3-18-06	2018	SP	Pisum sativum	enation
R3-18-07	2018	SP	Pisum sativum	enation
R3-18-08	2018	SP	Pisum sativum	enation
R3-18-09	2018	SP	Pisum sativum	enation
R3-18-10	2018	SP	Pisum sativum	enation
R3-18-11	2018	aSP	Pisum sativum	no obvious symptoms
R3-18-12	2018	aSP	Pisum sativum	no obvious symptoms
R3-18-13	2018	aSP	Pisum sativum	no obvious symptoms
R3-18-14	2018	aSP	Pisum sativum	no obvious symptoms
R3-18-15	2018	aSP	Pisum sativum	no obvious symptoms
R3-18-16	2018	aSP	Pisum sativum	no obvious symptoms
R3-18-17	2018	aSP	Pisum sativum	no obvious symptoms
R3-18-18	2018	aSP	Pisum sativum	no obvious symptoms
R3-18-19	2018	aSP	Pisum sativum	no obvious symptoms
R3-18-20	2018	aSP	Pisum sativum	no obvious symptoms
R3-18-21	2018	sL	Medicago doliata	no obvious symptoms
R3-18-22	2018	sL	Trifolium incarnatum	no obvious symptoms
R3-18-23	2018	sL	Trifolium pratense	no obvious symptoms
R3-18-24	2018	sL	Trigonella caerulea	no obvious symptoms
R3-18-25	2018	sL	Medicago muricoleptis	no obvious symptoms
R3-18-26	2018	snL	Phacelia sp.	no obvious symptoms
R3-18-27	2018	snL	Taraxacum officinalis	leaf reddening
R3-18-28	2018	snL	Plantago major	no obvious symptoms
R3-18-29	2018	snL	Brassica oleracea	yellowing
R3-18-30	2018	snL	Brassica oleracea	mottling, leaf reddening

## Sheet: Münster
Münster (pea breeding site)
Sample	Season	Category	Plant	Symptoms	Temperature
R3-16-01	2016	SP	Pisum sativum	top yellowing	17°C
R3-16-02	2016	SP	Pisum sativum	severe chlorosis, top stunting, leaf deformation
R3-16-03	2016	SP	Pisum sativum	chlorotic spots, top dwarfing, enation
R3-16-04	2016	SP	Pisum sativum	curly pods, necrosis, top yellowing
R3-16-05	2016	SP	Pisum sativum	enation, yellowing
R3-16-06	2016	SP	Pisum sativum	vein clearing, deformation, necrosis, enation
R3-16-07	2016	SP	Pisum sativum	vein clearing, chlorotic spots, necrosis, enation
R3-16-08	2016	SP	Pisum sativum	enation, mosaic
R3-16-09	2016	SP	Pisum sativum	severe dwarfing, yellowing, pod deformation, enation
R3-16-10	2016	SP	Pisum sativum	severe stunting, yellowing
R3-16-11	2016	aSP	Pisum sativum	no obvious symptoms
R3-16-12	2016	aSP	Pisum sativum	no obvious symptoms
R3-16-13	2016	aSP	Pisum sativum	no obvious symptoms
R3-16-14	2016	aSP	Pisum sativum	no obvious symptoms
R3-16-15	2016	aSP	Pisum sativum	no obvious symptoms
R3-16-16	2016	aSP	Pisum sativum	no obvious symptoms
R3-16-17	2016	aSP	Pisum sativum	no obvious symptoms
R3-16-18	2016	aSP	Pisum sativum	no obvious symptoms
R3-16-19	2016	aSP	Pisum sativum	no obvious symptoms
R3-16-20	2016	aSP	Pisum sativum	no obvious symptoms
R3-16-21	2016	sL	Vicia sp.	no obvious symptoms
R3-16-22	2016	sL	Vicia sp.	no obvious symptoms
R3-16-23	2016	sL	Trifolium pratense	no obvious symptoms
R3-16-24	2016	sL	Trifolium repens	no obvious symptoms
R3-16-25	2016	sL	Vicia sp.	reddish pods
R3-16-26	2016	snL	Chenopodium sp.	chlorotic spots
R3-16-27	2016	snL	Galinsoga parviflora	no obvious symptoms
R3-16-28	2016	snL	Rumex sp.	no obvious symptoms
R3-16-29	2016	snL	Capsella bursa-pastoris	no obvious symptoms
R3-16-30	2016	snL	Matricaria chamomilla	no obvious symptoms
R3-17-01	2017	SP	Pisum sativum	yellowing, mottling	19°C
R3-17-02	2017	SP	Pisum sativum	enation, mottling, pod deformation
R3-17-03	2017	SP	Pisum sativum	enation, yellowing
R3-17-04	2017	SP	Pisum sativum	top dwarfing, pod deformation
R3-17-05	2017	SP	Pisum sativum	enation
R3-17-06	2017	SP	Pisum sativum	severe mottling
R3-17-07	2017	SP	Pisum sativum	enation
R3-17-08	2017	SP	Pisum sativum	top dwarfing and mottling
R3-17-09	2017	SP	Pisum sativum	top dwarfing, pod deformation
R3-17-10	2017	SP	Pisum sativum	yellowing, enation
R3-17-11	2017	aSP	Pisum sativum	no obvious symptoms
R3-17-12	2017	aSP	Pisum sativum	no obvious symptoms
R3-17-13	2017	aSP	Pisum sativum	no obvious symptoms
R3-17-14	2017	aSP	Pisum sativum	no obvious symptoms
R3-17-15	2017	aSP	Pisum sativum	no obvious symptoms
R3-17-16	2017	aSP	Pisum sativum	no obvious symptoms
R3-17-17	2017	aSP	Pisum sativum	no obvious symptoms
R3-17-18	2017	aSP	Pisum sativum	no obvious symptoms
R3-17-19	2017	aSP	Pisum sativum	no obvious symptoms
R3-17-20	2017	aSP	Pisum sativum	no obvious symptoms
R3-17-21	2017	sL	Trifolium sp.	no obvious symptoms
R3-17-22	2017	sL	Melilotus sp.	no obvious symptoms
R3-17-23	2017	sL	Trifolium sp.	no obvious symptoms
R3-17-24	2017	sL	Trifolium sp.	no obvious symptoms
R3-17-25	2017	sL	Vicia sp.	no obvious symptoms
R3-17-26	2017	snL	Unknown	yellowing, mottling
R3-17-27	2017	snL	Galium sp.	chlorotic spots
R3-17-28	2017	snL	Geranium sp.	yellowing
R3-17-29	2017	snL	Aegopodium sp.	no obvious symptoms
R3-17-30	2017	snL	Chenopodium sp.	chlorotic spots
R3-18-01	2018	SP	Pisum sativum	enation, mosaic, leaf deformation	22°C
R3-18-02	2018	SP	Pisum sativum	enation, mosaic
R3-18-03	2018	SP	Pisum sativum	enation, mosaic
R3-18-04	2018	SP	Pisum sativum	yellowing, mottling, pod deformation
R3-18-05	2018	SP	Pisum sativum	enation, mosaic, leaf deformation
R3-18-06	2018	SP	Pisum sativum	enation, mosaic, leaf rolling
R3-18-07	2018	SP	Pisum sativum	enation, mosaic
R3-18-08	2018	SP	Pisum sativum	yellowing, mottling
R3-18-09	2018	SP	Pisum sativum	chlorotic spots, mosaic
R3-18-10	2018	SP	Pisum sativum	chlorotic spots, mosaic
R3-18-11	2018	aSP	Pisum sativum	no obvious symptoms
R3-18-12	2018	aSP	Pisum sativum	no obvious symptoms
R3-18-13	2018	aSP	Pisum sativum	no obvious symptoms
R3-18-14	2018	aSP	Pisum sativum	no obvious symptoms
R3-18-15	2018	aSP	Pisum sativum	no obvious symptoms
R3-18-16	2018	aSP	Pisum sativum	no obvious symptoms
R3-18-17	2018	aSP	Pisum sativum	no obvious symptoms
R3-18-18	2018	aSP	Pisum sativum	no obvious symptoms
R3-18-19	2018	aSP	Pisum sativum	no obvious symptoms
R3-18-20	2018	aSP	Pisum sativum	no obvious symptoms
R3-18-21	2018	sL	Oxalis stricta	no obvious symptoms
R3-18-22	2018	sL	Trifolium repens	no obvious symptoms
R3-18-23	2018	sL	Trifolium repens	mottling
R3-18-24	2018	sL	Vicia sp.	no obvious symptoms
R3-18-25	2018	sL	Vicia sp.	chlorotic lesions
R3-18-26	2018	snL	Solanum nigrum	no obvious symptoms
R3-18-27	2018	snL	Hypericum officinalis	no obvious symptoms
R3-18-28	2018	snL	Unknown	no obvious symptoms
R3-18-29	2018	snL	Chenopodium sp.	chlorotic spots
R3-18-30	2018	snL	Euphorbia sp.	no obvious symptoms

## Sheet: Kreis Stormarn
Kreis Stormarn (organic farming site)
Sample	Season	Category	Plant	Symptoms	Temperature
R4-16-01	2016	SP	Pisum sativum	top yellowing, leaf deformation	17°C
R4-16-02	2016	SP	Pisum sativum	top mottling, leaf deformation
R4-16-03	2016	SP	Pisum sativum	vein clearing
R4-16-04	2016	SP	Pisum sativum	top yellowing, dwarfing, mottling
R4-16-05	2016	SP	Pisum sativum	stunting, top yellowing, leaf deformation
R4-16-06	2016	SP	Pisum sativum	yellowing, leaf rolling
R4-16-07	2016	SP	Pisum sativum	stunting, top yellowing, leaf rolling
R4-16-08	2016	SP	Pisum sativum	top yellowing, dwarfing
R4-16-09	2016	SP	Pisum sativum	leaf mottling, yellowing, brittle leaves
R4-16-10	2016	SP	Pisum sativum	enation
R4-16-11	2016	aSP	Pisum sativum	no obvious symptoms
R4-16-12	2016	aSP	Pisum sativum	no obvious symptoms
R4-16-13	2016	aSP	Pisum sativum	no obvious symptoms
R4-16-14	2016	aSP	Pisum sativum	no obvious symptoms
R4-16-15	2016	aSP	Pisum sativum	no obvious symptoms
R4-16-16	2016	aSP	Pisum sativum	no obvious symptoms
R4-16-17	2016	aSP	Pisum sativum	no obvious symptoms
R4-16-18	2016	aSP	Pisum sativum	no obvious symptoms
R4-16-19	2016	aSP	Pisum sativum	no obvious symptoms
R4-16-20	2016	aSP	Pisum sativum	no obvious symptoms
R4-16-21	2016	sL	Trifolium repens	no obvious symptoms
R4-16-22	2016	sL	Trifolium repens	no obvious symptoms
R4-16-23	2016	sL	Trifolium repens	no obvious symptoms
R4-16-24	2016	sL	Trifolium repens	no obvious symptoms
R4-16-25	2016	sL	Trifolium repens	no obvious symptoms
R4-16-26	2016	snL	Chenopodium sp.	chlorotic spots
R4-16-27	2016	snL	Apiaceae sp.	no obvious symptoms
R4-16-28	2016	snL	Apiaceae sp.	no obvious symptoms
R4-16-29	2016	snL	Lamiaceae sp.	no obvious symptoms
R4-16-30	2016	snL	Urtica sp.	no obvious symptoms
R4-17-01	2017	SP	Pisum sativum	top dwarfing, pod deformation	17°C
R4-17-02	2017	SP	Pisum sativum	mottling, pod deformation
R4-17-03	2017	SP	Pisum sativum	yellowing
R4-17-04	2017	SP	Pisum sativum	top dwarfing, pod deformation
R4-17-05	2017	SP	Pisum sativum	yellowing
R4-17-06	2017	SP	Pisum sativum	yellowing, pod deformation
R4-17-07	2017	SP	Pisum sativum	mottling, pod deformation
R4-17-08	2017	SP	Pisum sativum	yellowing, leaf hardening and rolling, pod deformation
R4-17-09	2017	SP	Pisum sativum	yellowing, chlorotic spots
R4-17-10	2017	SP	Pisum sativum	top dwarfing, pod deformation
R4-17-11	2017	aSP	Pisum sativum	no obvious symptoms
R4-17-12	2017	aSP	Pisum sativum	no obvious symptoms
R4-17-13	2017	aSP	Pisum sativum	no obvious symptoms
R4-17-14	2017	aSP	Pisum sativum	no obvious symptoms
R4-17-15	2017	aSP	Pisum sativum	no obvious symptoms
R4-17-16	2017	aSP	Pisum sativum	no obvious symptoms
R4-17-17	2017	aSP	Pisum sativum	no obvious symptoms
R4-17-18	2017	aSP	Pisum sativum	no obvious symptoms
R4-17-19	2017	aSP	Pisum sativum	no obvious symptoms
R4-17-20	2017	aSP	Pisum sativum	no obvious symptoms
R4-17-21	2017	sL	Trifolium sp.	no obvious symptoms
R4-17-22	2017	sL	Trifolium sp.	leaf reddening
R4-17-23	2017	sL	Trifolium sp.	yellowing, leaf reddening
R4-17-24	2017	sL	Trifolium sp.	no obvious symptoms
R4-17-25	2017	sL	Trifolium sp.	yellowing, leaf reddening
R4-17-26	2017	snL	Rumex sp.	red ring spots
R4-17-27	2017	snL	Unknown	yellowing
R4-17-28	2017	snL	Unknown	no obvious symptoms
R4-17-29	2017	snL	Aegopodium sp.	red ring spots
R4-17-30	2017	snL	Aegopodium sp.	severe yellowing
R4-18-01	2018	SP	Pisum sativum	yellowing	20°C
R4-18-02	2018	SP	Pisum sativum	yellowing, leaf and pod deformation
R4-18-03	2018	SP	Pisum sativum	yellowing, leaf and pod deformation
R4-18-04	2018	SP	Pisum sativum	yellowing, mottling
R4-18-05	2018	SP	Pisum sativum	yellowing, mottling, leaf rolling
R4-18-06	2018	SP	Pisum sativum	severe yellowing, pod deformation
R4-18-07	2018	SP	Pisum sativum	yellowing, mottling, top dwarfing
R4-18-08	2018	SP	Pisum sativum	yellowing, mottling
R4-18-09	2018	SP	Pisum sativum	chlorotic spots
R4-18-10	2018	SP	Pisum sativum	yellowing, mottling, leaf rolling
R4-18-11	2018	aSP	Pisum sativum	no obvious symptoms
R4-18-12	2018	aSP	Pisum sativum	no obvious symptoms
R4-18-13	2018	aSP	Pisum sativum	no obvious symptoms
R4-18-14	2018	aSP	Pisum sativum	no obvious symptoms
R4-18-15	2018	aSP	Pisum sativum	no obvious symptoms
R4-18-16	2018	aSP	Pisum sativum	no obvious symptoms
R4-18-17	2018	aSP	Pisum sativum	no obvious symptoms
R4-18-18	2018	aSP	Pisum sativum	no obvious symptoms
R4-18-19	2018	aSP	Pisum sativum	no obvious symptoms
R4-18-20	2018	aSP	Pisum sativum	no obvious symptoms
R4-18-21	2018	sL	Trifolium pratense	no obvious symptoms
R4-18-22	2018	sL	Trifolium pratense	no obvious symptoms
R4-18-23	2018	sL	Trifolium pratense	no obvious symptoms
R4-18-24	2018	sL	Trifolium repens	chlorotic spots
R4-18-25	2018	sL	Trifolium pratense	no obvious symptoms
R4-18-26	2018	snL	Poacae sp.	no obvious symptoms
R4-18-27	2018	snL	Chenopodium sp.	no obvious symptoms
R4-18-28	2018	snL	Brassica sp.	leaf reddening
R4-18-29	2018	snL	Matricaria chamomilla	no obvious symptoms
R4-18-30	2018	snL	Polygonaceae sp.	mottling

## Sheet: Landkreis Rostock
Landkreis Rostock (experimental field station, peas as green manure)
Sample	Season	Category	Plant	Symptoms	Temperature
R5-16-01	2016	SP	Pisum sativum	top yellowing, pod deformation, dwarfing	18°C
R5-16-02	2016	SP	Pisum sativum	top yellowing
R5-16-03	2016	SP	Pisum sativum	top yellowing
R5-16-04	2016	SP	Pisum sativum	top yellowing
R5-16-05	2016	SP	Pisum sativum	top yellowing
R5-16-06	2016	SP	Pisum sativum	severe yellowing
R5-16-07	2016	SP	Pisum sativum	enation, vein clearing
R5-16-08	2016	SP	Pisum sativum	top deformation
R5-16-09	2016	SP	Pisum sativum	severe dwarfing
R5-16-10	2016	SP	Pisum sativum	top yellowing
R5-16-11	2016	aSP	Pisum sativum	no obvious symptoms
R5-16-12	2016	aSP	Pisum sativum	no obvious symptoms
R5-16-13	2016	aSP	Pisum sativum	no obvious symptoms
R5-16-14	2016	aSP	Pisum sativum	no obvious symptoms
R5-16-15	2016	aSP	Pisum sativum	no obvious symptoms
R5-16-16	2016	aSP	Pisum sativum	no obvious symptoms
R5-16-17	2016	aSP	Pisum sativum	no obvious symptoms
R5-16-18	2016	aSP	Pisum sativum	no obvious symptoms
R5-16-19	2016	aSP	Pisum sativum	no obvious symptoms
R5-16-20	2016	aSP	Pisum sativum	no obvious symptoms
R5-16-21	2016	sL	Lupinus albus	no obvious symptoms
R5-16-22	2016	sL	Lupinus albus	no obvious symptoms
R5-16-23	2016	sL	Lupinus angustifolius	no obvious symptoms
R5-16-24	2016	sL	Lupinus angustifolius	no obvious symptoms
R5-16-25	2016	sL	Lupinus albus	no obvious symptoms
R5-16-26	2016	snL	Unknown	no obvious symptoms
R5-16-27	2016	snL	Phacelia sp.	no obvious symptoms
R5-16-28	2016	snL	Convolvulaceae sp.	no obvious symptoms
R5-16-29	2016	snL	Matricaria chamomilla	no obvious symptoms
R5-16-30	2016	snL	Chenopodium sp.	no obvious symptoms
R5-17-01	2017	SP	Pisum sativum	dwarfing	16°C
R5-17-02	2017	SP	Pisum sativum	dwarfing
R5-17-03	2017	SP	Pisum sativum	dwarfing
R5-17-04	2017	SP	Pisum sativum	dwarfing
R5-17-05	2017	SP	Pisum sativum	dwarfing
R5-17-06	2017	SP	Pisum sativum	dwarfing
R5-17-07	2017	SP	Pisum sativum	dwarfing
R5-17-08	2017	SP	Pisum sativum	dwarfing
R5-17-09	2017	SP	Pisum sativum	dwarfing
R5-17-10	2017	SP	Pisum sativum	dwarfing
R5-17-11	2017	aSP	Pisum sativum	no obvious symptoms
R5-17-12	2017	aSP	Pisum sativum	no obvious symptoms
R5-17-13	2017	aSP	Pisum sativum	no obvious symptoms
R5-17-14	2017	aSP	Pisum sativum	no obvious symptoms
R5-17-15	2017	aSP	Pisum sativum	no obvious symptoms
R5-17-16	2017	aSP	Pisum sativum	no obvious symptoms
R5-17-17	2017	aSP	Pisum sativum	no obvious symptoms
R5-17-18	2017	aSP	Pisum sativum	no obvious symptoms
R5-17-19	2017	aSP	Pisum sativum	no obvious symptoms
R5-17-20	2017	aSP	Pisum sativum	no obvious symptoms
R5-17-21	2017	sL	Vicia faba	leaf deformation and rolling
R5-17-22	2017	sL	Trifolium sp.	no obvious symptoms
R5-17-23	2017	sL	Lupinus sp.	no obvious symptoms
R5-17-24	2017	sL	Vicia sp.	no obvious symptoms
R5-17-25	2017	sL	Trifolium sp.	no obvious symptoms
R5-17-26	2017	snL	Borago officinalis	no obvious symptoms
R5-17-27	2017	snL	Malva sp.	no obvious symptoms
R5-17-28	2017	snL	Phacelia sp.	no obvious symptoms
R5-17-29	2017	snL	Unknown	no obvious symptoms
R5-17-30	2017	snL	Matricaria chamomilla	no obvious symptoms
R5-18-01	2018	SP	Pisum sativum	mottling	20°C
R5-18-02	2018	SP	Pisum sativum	top yellowing
R5-18-03	2018	SP	Pisum sativum	top yellowing
R5-18-04	2018	SP	Pisum sativum	yellowing, mottling
R5-18-05	2018	SP	Pisum sativum	yellowing, mottling
R5-18-06	2018	SP	Pisum sativum	yellowing, mottling
R5-18-07	2018	SP	Pisum sativum	yellowing, mottling
R5-18-08	2018	SP	Pisum sativum	yellowing, mottling
R5-18-09	2018	SP	Pisum sativum	yellowing, mottling
R5-18-10	2018	SP	Pisum sativum	yellowing, mottling
R5-18-11	2018	aSP	Pisum sativum	no obvious symptoms
R5-18-12	2018	aSP	Pisum sativum	no obvious symptoms
R5-18-13	2018	aSP	Pisum sativum	no obvious symptoms
R5-18-14	2018	aSP	Pisum sativum	no obvious symptoms
R5-18-15	2018	aSP	Pisum sativum	no obvious symptoms
R5-18-16	2018	aSP	Pisum sativum	no obvious symptoms
R5-18-17	2018	aSP	Pisum sativum	no obvious symptoms
R5-18-18	2018	aSP	Pisum sativum	no obvious symptoms
R5-18-19	2018	aSP	Pisum sativum	no obvious symptoms
R5-18-20	2018	aSP	Pisum sativum	no obvious symptoms
R5-18-21	2018	sL	Trifolium incarnatum	chlorotic spots
R5-18-22	2018	sL	Trifolium repens	yellowing, mottling
R5-18-23	2018	sL	Vicia sp.	chlorotic spots
R5-18-24	2018	sL	Trifolium sp.	yellowing, mottling
R5-18-25	2018	sL	Trifolium repens	yellowing, mottling, leaf reddening
R5-18-26	2018	snL	Chenopodium sp.	chlorotic spots
R5-18-27	2018	snL	Solanum sp.	yellowing, mottling
R5-18-28	2018	snL	Chenopodium sp.	leaf reddening, red ring spots
R5-18-29	2018	snL	Brassicaceae sp.	yellowing, mottling
R5-18-30	2018	snL	Unknown	no obvious symptoms

## Sheet: Landkreis Meißen
Landkreis Meißen (green pea production site)
Sample	Season	Category	Plant	Symptoms	Temperature
R6-16-01	2016	SP	Pisum sativum	yellowing	18°C
R6-16-02	2016	SP	Pisum sativum	enation
R6-16-03	2016	SP	Pisum sativum	mottling, mosaic, yellowing, vein clearing
R6-16-04	2016	SP	Pisum sativum	mottling, yellowing
R6-16-05	2016	SP	Pisum sativum	yellowing, pod deformation
R6-16-06	2016	SP	Pisum sativum	enation, pod deformation, mottling
R6-16-07	2016	SP	Pisum sativum	enation, rusting
R6-16-08	2016	SP	Pisum sativum	severe yellowing
R6-16-09	2016	SP	Pisum sativum	top dwarfing, leaf deformation, yellowing, vein clearing, mottling
R6-16-10	2016	SP	Pisum sativum	severe yellowing, top deformation, mottling
R6-16-11	2016	aSP	Pisum sativum	no obvious symptoms
R6-16-12	2016	aSP	Pisum sativum	no obvious symptoms
R6-16-13	2016	aSP	Pisum sativum	no obvious symptoms
R6-16-14	2016	aSP	Pisum sativum	no obvious symptoms
R6-16-15	2016	aSP	Pisum sativum	no obvious symptoms
R6-16-16	2016	aSP	Pisum sativum	no obvious symptoms
R6-16-17	2016	aSP	Pisum sativum	no obvious symptoms
R6-16-18	2016	aSP	Pisum sativum	no obvious symptoms
R6-16-19	2016	aSP	Pisum sativum	no obvious symptoms
R6-16-20	2016	aSP	Pisum sativum	no obvious symptoms
R6-16-21	2016	sL	Trifolium sp.	mottling
R6-16-22	2016	sL	Vicia sp.	no obvious symptoms
R6-16-23	2016	sL	Trifolium sp.	no obvious symptoms
R6-16-24	2016	sL	Vicia sp.	no obvious symptoms
R6-16-25	2016	sL	Vicia sp.	no obvious symptoms
R6-16-26	2016	snL	Solanum sp.	no obvious symptoms
R6-16-27	2016	snL	Poacae sp.	no obvious symptoms
R6-16-28	2016	snL	Triticum sp.	no obvious symptoms
R6-16-29	2016	snL	Brassicaceae sp.	no obvious symptoms
R6-16-30	2016	snL	Unknown	no obvious symptoms
R6-17-01	2017	SP	Pisum sativum	mosaic, mottling	18°C
R6-17-02	2017	SP	Pisum sativum	pod deformation
R6-17-03	2017	SP	Pisum sativum	dwarfing
R6-17-04	2017	SP	Pisum sativum	mottling, pod deformation, dwarfing
R6-17-05	2017	SP	Pisum sativum	dwarfing
R6-17-06	2017	SP	Pisum sativum	severe yellowing, mosaic
R6-17-07	2017	SP	Pisum sativum	yellowing
R6-17-08	2017	SP	Pisum sativum	yellowing, mottling
R6-17-09	2017	SP	Pisum sativum	yellowing, mosaic, leaf rolling
R6-17-10	2017	SP	Pisum sativum	pod deformation
R6-17-11	2017	aSP	Pisum sativum	no obvious symptoms
R6-17-12	2017	aSP	Pisum sativum	no obvious symptoms
R6-17-13	2017	aSP	Pisum sativum	no obvious symptoms
R6-17-14	2017	aSP	Pisum sativum	no obvious symptoms
R6-17-15	2017	aSP	Pisum sativum	no obvious symptoms
R6-17-16	2017	aSP	Pisum sativum	no obvious symptoms
R6-17-17	2017	aSP	Pisum sativum	no obvious symptoms
R6-17-18	2017	aSP	Pisum sativum	no obvious symptoms
R6-17-19	2017	aSP	Pisum sativum	no obvious symptoms
R6-17-20	2017	aSP	Pisum sativum	no obvious symptoms
R6-17-21	2017	sL	Trifolium repens	no obvious symptoms
R6-17-22	2017	sL	Trifolium sp.	no obvious symptoms
R6-17-23	2017	sL	Trifolium sp.	no obvious symptoms
R6-17-24	2017	sL	Melilotus sp.	no obvious symptoms
R6-17-25	2017	sL	Trifolium repens	no obvious symptoms
R6-17-26	2017	snL	Chenopodium sp.	no obvious symptoms
R6-17-27	2017	snL	Brassica napus	chlorotic spots, leaf deformation
R6-17-28	2017	snL	Chenopodium sp.	no obvious symptoms
R6-17-29	2017	snL	Poacae sp.	no obvious symptoms
R6-17-30	2017	snL	Apiaceae sp.	no obvious symptoms
R6-18-01	2018	SP	Pisum sativum	chlorosis	21°C
R6-18-02	2018	SP	Pisum sativum	dwarfing
R6-18-03	2018	SP	Pisum sativum	chlorosis
R6-18-04	2018	SP	Pisum sativum	chlorotic spots
R6-18-05	2018	SP	Pisum sativum	chlorosis
R6-18-06	2018	SP	Pisum sativum	chlorosis, mosaic
R6-18-07	2018	SP	Pisum sativum	chlorosis, mosaic
R6-18-08	2018	SP	Pisum sativum	chlorosis, leaf rolling
R6-18-09	2018	SP	Pisum sativum	yellowing, dwarfing of side shoots
R6-18-10	2018	SP	Pisum sativum	severe yellowing
R6-18-11	2018	aSP	Pisum sativum	no obvious symptoms
R6-18-12	2018	aSP	Pisum sativum	no obvious symptoms
R6-18-13	2018	aSP	Pisum sativum	no obvious symptoms
R6-18-14	2018	aSP	Pisum sativum	no obvious symptoms
R6-18-15	2018	aSP	Pisum sativum	no obvious symptoms
R6-18-16	2018	aSP	Pisum sativum	no obvious symptoms
R6-18-17	2018	aSP	Pisum sativum	no obvious symptoms
R6-18-18	2018	aSP	Pisum sativum	no obvious symptoms
R6-18-19	2018	aSP	Pisum sativum	no obvious symptoms
R6-18-20	2018	aSP	Pisum sativum	no obvious symptoms
R6-18-21	2018	sL	Polygonaceae sp.	no obvious symptoms
R6-18-22	2018	sL	Polygonaceae sp.	no obvious symptoms
R6-18-23	2018	sL	Polygonaceae sp.	no obvious symptoms
R6-18-24	2018	sL	Polygonaceae sp.	no obvious symptoms
R6-18-25	2018	sL	Polygonaceae sp.	no obvious symptoms
R6-18-26	2018	snL	Poacae sp.	chlorotic spots, leaf reddening
R6-18-27	2018	snL	Brassica sp.	chlorotic spots
R6-18-28	2018	snL	Helianthus annuus	chlorotic spots
R6-18-29	2018	snL	Chenopodium sp.	chlorotic spots, mottling
R6-18-30	2018	snL	Phacelia sp.	no obvious symptoms
