# Supplementary material for: Investigating the Pea Virome in Germany—Old Friends and New Players in the Field(s)
Source: Front Microbiol. 2020 Nov 13;11:583242. doi: 10.3389/fmicb.2020.583242 (PMC7691430; doi:10.3389/fmicb.2020.583242)
Supplement: Supplementary Table 2 — Statistics of the raw data of the generated reads from each pool of samples from six German pea-growing regions (Salzlandkreis-1 [1], Salzlandkreis-2 [2], Münster [3], Kreis Stormarn [4], Landkreis Rostock [5], and Landkreis Meißen [6]) sampled over three seasons, 2016, 2017, and 2018. [file Table_2.xlsx]

## Sheet: Sheet1
	Virus	Primer
		Name	Sequence	Reference
1	Barley virus G	HZ-714	TGAGTCTCGCCAAACTCCAC	This study
		HZ-715	GATTGGGATCCTCGTAGCGG
2	Bean common mosaic virus	HZ-483	TGCAACATGGCACTTGAAGC	This study
		HZ-484	ACGCATTCTGAGTGTGACGT
3	Bean leafroll virus	S2	ATCACITTCGGGCCGWSTCTATCAGA	(Abraham et al., 2007)
		AS3	CACGCGTCIACCTATTTIGGRTTITG
4	Bean yellow mosaic virus	HZ-704	TGATGGATGTTGCGACAGCT	This study
		HZ-705	GCCATTGCCGATCCAAATCC
5	Black grass cryptic virus 2	HZ-791	CGCTGATTGGTCCGAATTCG	This study
		HZ-792	AACGTCCCATTAGTGAGGCG
6	Carrot torradovirus 1	HZ-682	TGCTAGCACACAAGGACAGG	This study
		HZ-683	AGAGGCTGGGGAAAAAGTGG
7	Cherry leaf roll virus	HZ-710	GCTGAATTGATGCGAGCCTG	This study
		HZ-711	TCGGGAGTGTCAATCCAAGC
8	Clover yellow vein virus	HZ-702	CCGGGTTTAGTGACTCCAGC	This study
		HZ-703	ACTAGCCCAGAGAGACGAGC
9	Cucumber mosaic virus	CMV 5'CP	CTCGAATTCGGATCCGCTTCTCCGCGAG	(Rizos et al., 1992)
		CMV 3'CP	GGCGAATTCGAGCTCGCCGTAAGCTGGATGGAC
10	Heracleum latent virus	HZ-696	AGTTACTACCCCCAGAGCGT	This study
		HZ-697	TGGGTACTTCGAATAGGCGC
11	Pea associatted emaravirus	HZ-692	TGGTCTCTTGCATGTTGCCT	This study
		HZ-693	TAAAGCAACCTCAGCTGGCA
12	Pea associated mitovirus 1	HZ-674	AGGTTTACCGCGATGGCTAG	This study
		HZ-675	CAGGGGCGTGAACAAGAGAT
13	Pea associated mitovirus 2	HZ-803	ACCGTCTTGTCTCAATCCCG	This study
		HZ-804	TGACCTTTTTCGGGGCCAAT
14	Pea associated mitovirus 3	HZ-805	AAGCCGAATGAGGTGGGAAG	This study
		HZ-806	GCATACGATCTGTTGCTGCG
15	Pea enation mosaic virus 1	HZ-355	TCAGAAATGACGCCGGAACA	(Gaafar and Ziebell, 2020)
		HZ-356	GCGGAACAACCTGTCTCTGA
16	Pea enation mosaic virus 2	HZ-363	GTTGTGCGTCCTCTTGGAGA	(Gaafar and Ziebell, 2020)
		HZ-366	CCCAAGGAGGTGTCCATGTC
17	Pea enation mosaic virus satellite RNA	HZ-698	CCACGTTGAGATACCTCGCA	This study
		HZ-699	CCCCTGACACAATGCCATCT
18	Pea necrotic yellow dwarf alphasatellite 1	HZ-799	TCTCTGGCGATACCCCTCTT	This study
		HZ-800	CCTCCACGCGTGTAGAAGAA
19	Pea necrotic yellow dwarf alphasatellite 3	HZ-801	TTGTCCTTGGATACGCGTGT	This study
		HZ-802	CTTCACCACCATTAGGGCCA
20	Pea necrotic yellow dwarf alphasatellite 4	HZ-740	TGAAAGAGCTCCTTCCAGGC	This study
		HZ-741	TGTCGATTTCCCTCCAGCTG
21	Pea necrotic yellow dwarf alphasatellite 5	HZ-742	TGGCGAGACGGTATTGTTTCA	This study
		HZ-743	ATCTGGGTTTTGTCGCGGAT
22	Pea necrotic yellow dwarf alphasatellite 6	HZ-744	GGGCCAGAAGTCCAATATGCT	This study
		HZ-745	TGCATCCGCCATTAGAGCTT
23	Pea necrotic yellow dwarf alphasatellite 7	HZ-824	ATGAAGATGGAGGACCCCGA	This study
		HZ-825	GCGCTACAGTTTGTCCGTTG
24	Pea necrotic yellow dwarf virus	priPeaRdir	GGAATACCAAGGTGAGTTACGG	(Gaafar et al., 2017)
		priPeaRrev	TATTCCCTGAGAGTCCCGGAC
25	Pea seed-borne mosaic virus	PSbMV P1 forward	GCTTCATGGTTGGAACTATTAAATG	(Giakountis et al., 2015)
		PSbMV P1 reverse	AAAGTTACTTGTTTTGCATGCTTTC
26	Red clover carlavirus 1	HZ-708	ACAGCATGGGTGGGAATGAG	This study
		HZ-709	ACACTCCGTCGCGCTTATAG
27	Red clover enamovirus 1	HZ-686	CGTTTTCGGCTCTATGCAGC	This study
		HZ-687	GGAGACTTTCTTGCCTCGCT
28	Red clover nepovirus A	HZ-676	GTCGCTGTCAGGAGTGGAAA	This study
		HZ-677	CCGTCAAATTGTGCAGCACA
29	Red clover umbravirus	HZ-688	CTTTTGGTGTGCCAGGAACG	This study
		HZ-689	TGATAGCAGAGGCAGGGACT
30	Sclerotinia sclerotiorum mitovirus 4	HZ-690	AGCCGCCTTTACCATATCGC	This study
		HZ-691	TGCTTCAGACACCATTCCTCC
31	sL associated Ilarvirus	HZ-724	AGACGAGCTTCCCTGGTTTG	This study
		HZ-725	TTCCTCACACCACGCCTTAC
32	snL associated Chordovirus	HZ-718	TGGAGAGCATGACAGGCTTG	This study
		HZ-719	TTGACGGCCATCCAGAAAGT
33	snL associated Ilarvirus	HZ-730	CACCCAATAATGCCCCGACT	This study
		HZ-731	GCGCAGTACTTCCCCTTCTT
34	snL associated Secoviridae	HZ-694	AGCTGCACATCCGAAACTGA	This study
		HZ-695	CGCCATTTCAGCAAAACCCA
35	snL associated Waikavirus	HZ-738	ATCTTGGAAGGCTGTGTCCC	This study
		HZ-739	AACAATGCCTGGCTCTAGCA
36	Soybean dwarf virus	SbDVf	GTCTACCTAAAAATTTCAAAGAATCTG	(Abraham et al., 2007)
		SbDVas	CGGACCCGGTTCTCCGTCTA
37	Soybean mosaic virus	HZ-493	GACAAGTGGGTTTGCGTTCC	This study
		HZ-494	TAAGCCTGGATTTGCGCTCA
38	Turnip vein-clearing virus	HZ-716	ATTGCTCGCCATGAAGGACA	This study
		HZ-717	TGGGTGTAATTGAGCGTGCT
39	Turnip yellows virus	HZ-809	ACCGTGGGTGGGTAGAAGAT	This study
		HZ-810	ACTTTTCTGAACGCCCGGAT​
40	Turnip yellows virus associated RNA	HZ-654	TGGACCGATACTTGCCCCTA	This study
		HZ-655	AAGTGGGTATGCTGGAGTGC
41	Turnip yellows virus associated RNA 2	HZ-807	CCCGTCTGCTTCAAAGGACT	This study
		HZ-808	CTCGTGGACCGGTTCTTCAA
42	White clover cryptic virus 2	HZ-797	CCATCCCTGAAGATGCTGCT	This study
		HZ-798	AGCGGAAGATAAGGCTGAGC
43	White clover mosaic virus	HZ-793	TGATTGGTTACCAGTGGCCC	This study
		HZ-794	GGTGTATTTCAGGGCACGGA
44	Wuhan insect virus 21	HZ-732	AGATCGACGCGTCAGACATC	This study
		HZ-733	TGGTTCCCTGTCGTACGTTG
References
Abraham, A. D., Menzel, W., Vetten, H. J., and Saucke, H. (2007). First report of Soybean dwarf virus (genus Luteovirus) infecting faba bean and clover in Germany. Plant Dis 91, 1059. doi: 10.1094/PDIS-91-8-1059B
Gaafar, Y. Z. A., Timchenko, T., and Ziebell, H. (2017). First report of Pea necrotic yellow dwarf virus in The Netherlands. New Dis Rep 35, 23. doi: 10.5197/j.2044-0588.2017.035.023
Gaafar, Y. Z. A., and Ziebell, H. (2020). Comparative study on three viral enrichment approaches based on RNA extraction for plant virus/viroid detection using high-throughput sequencing. PLoS ONE 15, e0237951. doi: 10.1371/journal.pone.0237951
Giakountis, A., Skoufa, A., Paplomatas, E. I., Tokatlidis, I. S., and Chatzivassiliou, E. K. (2015). Molecular characterization and phylogenetic analysis of a Greek lentil isolate of Pea seed-borne mosaic virus. Phytoparasitica, 43(5), 615-628. Phytoparasitica 43, 615–628. doi: 10.1007/S12600-015-0495-9
Rizos, H., Gunn, L. V., Pares, R. D., and Gillings, M. R. (1992). Differentiation of cucumber mosaic virus isolates using the polymerase chain reaction. J Gen Virol 73 (Pt 8), 2099–2103. doi: 10.1099/0022-1317-73-8-2099
