# Supplementary material for: Investigating the Pea Virome in Germany—Old Friends and New Players in the Field(s)
Source: Front Microbiol. 2020 Nov 13;11:583242. doi: 10.3389/fmicb.2020.583242 (PMC7691430; doi:10.3389/fmicb.2020.583242)
Supplement: Supplementary Table 3 — List of the viruses and their associated nucleic acid satellites detected by HTS and confirmed by RT-PCR in each pool of samples from six German pea-growing regions (Salzlandkreis-1 [1], Salzlandkreis-2 [2], Münster [3], Kreis Stormarn [4], Landkreis Rostock [5], and Landkreis Meißen [6]) sampled over three seasons, 2016, 2017, and 2018. The calculated incidence of each virus are indicated. [file Table_3.xlsx]

## Sheet: Sheet1
Pool	Season	Raw reads	Quality >Q30	Quality controlled reads	Generated contigs
Salzlandkreis-1	2016	831076	0.9	689540	10457
Salzlandkreis-2	2016	814314	0.874	650346	18207
Münster	2016	863642	0.896	700264	21660
Kreis Stormarn	2016	900214	0.897	716702	21342
Landkreis Rostock	2016	687850	0.89	502260	14335
Landkreis Meißen	2016	885666	0.88	697544	16865
Symptomatic pea	2016	931992	0.885	741390	16095
Asymptomatic pea	2016	886412	0.88	699910	4258
surrounding legumes	2016	1346156	0.874	1029344	23577
surrounding non-legumes	2016	1102776	0.874	819312	33895
Salzlandkreis-1	2017	2032192	0.761	1103590	39489
Salzlandkreis-2	2017	2106164	0.765	1178880	30649
Münster	2017	1616044	0.847	894074	38079
Kreis Stormarn	2017	200210	0.593	91166	2297
Landkreis Rostock	2017	2177380	0.782	1083988	47335
Landkreis Meißen	2017	1123864	0.778	576750	24920
Symptomatic pea	2017	1979682	0.79	1157966	36645
Asymptomatic pea	2017	1931294	0.778	1045932	30680
surrounding legumes	2017	1215960	0.822	684066	29305
surrounding non-legumes	2017	1455624	0.777	754550	28433
Salzlandkreis-1	2018	1877930	0.842	815626	47637
Salzlandkreis-2	2018	2414122	0.868	1326580	67186
Münster	2018	2511364	0.854	1354858	31197
Kreis Stormarn	2018	3056130	0.839	1565932	113465
Landkreis Rostock	2018	3404406	0.86	1794174	42290
Landkreis Meißen	2018	2739384	0.847	1410600	31100
Symptomatic pea	2018	2203570	0.884	1220234	80298
Asymptomatic pea	2018	2125576	0.844	1264694	87403
surrounding legumes	2018	2393184	0.889	1192422	11814
surrounding non-legumes	2018	3299964	0.845	1832160	112211
