# Supplementary material for: Investigating the Pea Virome in Germany—Old Friends and New Players in the Field(s)
Source: Front Microbiol. 2020 Nov 13;11:583242. doi: 10.3389/fmicb.2020.583242 (PMC7691430; doi:10.3389/fmicb.2020.583242)
Supplement: Supplementary Table 4 — List of the detected virus sequences and their associated nucleic acid satellites from six German pea-growing regions (Salzlandkreis-1 [1], Salzlandkreis-2 [2], Münster [3], Kreis Stormarn [4], Landkreis Rostock [5], and Landkreis Meißen [6]) sampled over three seasons, 2016, 2017, and 2018. Their GenBank accession numbers, their closest sequence matchess on NCBI (BLASTn), percent of coverage of the reference genomes, the number of reads and the number and size range of the contigs generated by de novo assembly are indicated. [file Table_4.xlsx]

## Sheet: Sheet1
Virus	Acronym	Genus	Family	Salzlandkreis-1			Salzlandkreis-2			Münster			Kreis Stormarn			Landkreis Rostock			Landkreis Meißen			Virus incidences
				2016	2017	2018	2016	2017	2018	2016	2017	2018	2016	2017	2018	2016	2017	2018	2016	2017	2018
Barley virus G	BVG	Polerovirus	Luteoviridae																		snL	1
Bean common mosaic virus	BCMV	Potyvirus	Potyviridae					sL														1
Bean leafroll virus	BLRV	Luteovirus	Luteoviridae				SP	SP														2
Bean yellow mosaic virus	BYMV	Potyvirus	Potyviridae			SP			SP, aSP													3
Black grass cryptic virus 2	BGCV2	Unclassified virus		snL																		3
Carrot torradovirus 1	CaTV1	Torradovirus	Secoviridae								snL											1
Cherry leaf roll virus	CLRV	Nepovirus	Secoviridae			snL																1
Clover yellow vein virus	ClYVV	Potyvirus	Potyviridae						SP		SP											2
Cucumber mosaic virus	CMV	Cucumovirus	Bromoviridae						sL													1
Heracleum latent virus	HLV	Vitivirus	Betaflexiviridae								snL											1
Pea associated mitovirus 1	PaMV1	Mitovirus	Narnaviridae														SP, aSP					2
Pea associated mitovirus 2	PaMV2	Mitovirus	Narnaviridae														SP, aSP					2
Pea associated mitovirus 3	PaMV3	Mitovirus	Narnaviridae														SP					1
Pea associatted emaravirus	PaEV	Emaravirus	Fimoviridae																	SP	SP	2
Pea enation mosaic virus 1	PEMV1	Enamovirus	Luteoviridae	SP, aSP	SP, aSP	SP, aSP	SP	SP, aSP	SP, aSP	SP, aSP	SP, aSP	SP, aSP	SP, aSP	SP, aSP		SP, aSP		SP, aSP	SP, aSP	SP, aSP		29
Pea enation mosaic virus 2	PEMV2	Umbravirus	Tombusviridae	SP, aSP	SP, aSP	SP, aSP	SP	SP, aSP	SP, aSP	SP, aSP	SP, aSP	SP, aSP	SP, aSP	SP, aSP		SP, aSP		SP, aSP	SP, aSP	SP, aSP	SP, aSP	31
Pea enation mosaic virus satellite RNA	PEMVsatRNA	Small linear single stranded RNA satellites		SP, aSP	SP, aSP		SP	SP, aSP	SP, aSP	SP, aSP	SP, aSP	SP, aSP	SP, aSP			SP, aSP			SP, aSP	SP, aSP	SP, aSP	25
Pea necrotic yellow dwarf alphasatellite 1	PNYDVαSat1	alphasatellite											SP								SP	2
Pea necrotic yellow dwarf alphasatellite 3	PNYDVαSat3	alphasatellite					SP									SP				SP		3
Pea necrotic yellow dwarf alphasatellite 4	PNYDVαSat4	alphasatellite			SP																SP	2
Pea necrotic yellow dwarf alphasatellite 5	PNYDVαSat5	alphasatellite			SP				SP											SP	SP	4
Pea necrotic yellow dwarf alphasatellite 6	PNYDVαSat6	alphasatellite			SP	SP															SP	3
Pea necrotic yellow dwarf alphasatellite 7	PNYDVαSat7	alphasatellite				SP																1
Pea necrotic yellow dwarf virus	PNYDV	Nanovirus	Nanoviridae	SP	SP	SP	SP		SP	SP			SP			SP			SP	SP	SP	11
Pea seed-borne mosaic virus	PSbMV	Potyvirus	Potyviridae				SP	SP, aSP	SP, aSP				SP	SP, aSP	SP, aSP							10
Red clover carlavirus 1	RCCV1	Carlavirus	Betaflexiviridae												sL							1
Red clover enamovirus 1	RCEV1	Enamovirus	Luteoviridae							sL										SP		2
Red clover nepovirus A	RCNVA	Nepovirus	Secoviridae														sL					1
Red clover umbravirus	RCUV	Umbravirus	Tombusviridae							sL										SP		2
Sclerotinia sclerotiorum mitovirus 4	SsMV4	Mitovirus	Narnaviridae														SP					1
sL associated Ilarvirus	sLaIV	Ilarvirus	Bromoviridae															sL				1
snL associated Chordovirus	snLaCV	Chordovirus	Betaflexiviridae								snL											1
snL associated Ilarvirus	snLaIV	Ilarvirus	Bromoviridae										snL									1
snL associated Secoviridae	snLaSV		Secoviridae								snL											1
snL associated Waikavirus	snLaWV	Waikavirus	Secoviridae												snL							1
Soybean dwarf virus	SbDV	Luteovirus	Luteoviridae							SP			sL		sL							3
Soybean mosaic virus	SMV	Potyvirus	Potyviridae					sL														1
Turnip vein-clearing virus	TVCV	Tobamovirus	Virgaviridae						snL													1
Turnip yellows virus	TuYV	Polerovirus	Luteoviridae	SP, aSP, snL	SP, aSP, snL	SP, aSP, snL	SP, snL		SP, aSP, snL	SP, aSP, snL	SP, aSP, snL	SP, aSP, snL	SP, aSP, snL						SP, aSP, snL	SP, aSP, snL	snL	33
Turnip yellows virus associated RNA	TuYVaRNA	Unclassified ssRNA positive-strand viruses				snL	SP, snL		snL										snL		snL	6
Turnip yellows virus associated RNA 2	TuYVaRNA2	Unclassified ssRNA positive-strand viruses			snL		SP		SP, snL												snL	6
White clover cryptic virus 2	WCCV2	Betapartitivirus	Partitiviridae									sL		sL								2
White clover mosaic virus	WClMV	Potexvirus	Alphaflexiviridae				sL					sL		sL	sL			sL				5
Wuhan insect virus 21	WHIV21	Unclassified virus							sL													1
