# Supplementary material for: Investigating the Pea Virome in Germany—Old Friends and New Players in the Field(s)
Source: Front Microbiol. 2020 Nov 13;11:583242. doi: 10.3389/fmicb.2020.583242 (PMC7691430; doi:10.3389/fmicb.2020.583242)
Supplement: Supplementary Table 5 — List of the unconfirmed virus sequences detected in the pools. Their closest sequence matches on NCBI (BLASTn), and the number and size range of the contigs generated by de novo assembly are indicated. [file Table_5.xlsx]

## Sheet: Sheet1
Season	Region	Virus	Accession no.	Closest sequence			Coverage of the reference genome	No. of reads	Size range of Contigs	No. of Contigs
				Virus	Accession no.	nt % identity (BLASTn)
2016	1	BGCV2	MN497795	BGCV2	LN713936	0.9863	0.281	17	152-582	4
2016	1	PEMV1	MN497812	PEMV1	MK948533	0.9746	1	113303	140-5670	32
2016	1	PEMV2	MN399703	PEMV2	MK948534	0.9411	1	74705	42-4205	31
2016	1	PEMVsatRNA	MN399690	PEMVsatRNA	U03564	0.9749	1	1751	131-710	10
2016	1	PNYDV	MN497844	PNYDV	MH000265	0.998	0.7899	285	214-1516	15
2016	1	TuYV	MN497800	TuYV	KU198395	0.9527	0.897	168	453-3536	6
2017	1	PEMV1	MN497813	PEMV1	MK948533	0.9746	1	7343	182-5424	24
2017	1	PEMV2	MN399704	PEMV2	MK948534	0.9397	0.982	8479	115-4099	18
2017	1	PEMVsatRNA	MN399691	PEMVsatRNA	U03564	0.9721	1	1826	100-706	8
2017	1	PNYDV	MN497842	PNYDV	MH000258	0.997	0.966	455	367-1522	8
2017	1	PNYDVαSat4	MN412743	FBNYVαSatC7	AJ005964	0.8851	1	84	2508	1
2017	1	PNYDVαSat5	MN412745	PSSVαSat1	MK039138	0.8396	1	60	2304	1
2017	1	PNYDVαSat6	MN412749	CvLVαSat	MF535455	0.8421	1	143	1753	1
2017	1	TuYV	MN497801	TuYV	MK450520	0.9921	0.976	1370	184-4289	15
2017	1	TuYVaRNA2	MN497827	CABYVaRNA	KM486094	0.904	1	878	300-2194	5
2018	1	BYMV	MN399728	BYMV	HG970867	0.9819	0.969	971	58-1892	56
2018	1	CLRV	MN399680/81	CLRV	KC937023/29	82.37%/80.00%	0.7445	496	109-1519	38
2018	1	PEMV1	MN497814	PEMV1	MK948533	0.9808	0.988	748	311-2879	34
2018	1	PEMV2	MN399705	PEMV2	MK948534	0.9373	0.994	437	229-2301	38
2018	1	PNYDV	MN497843	PNYDV	MH000239	0.998	1	566	132-2823	14
2018	1	PNYDVαSat7	MN412750	CvLVαSat	MF535455	0.8419	1	1014	1412	1
2018	1	TuYV	MN497802	TuYV	MK450519	0.9738	1	1083	244-2583	49
2018	1	TuYVaRNA	MN497831	TuYVaRNA	MK450521	0.9731	0.796	39	168-386	6
2016	2	BLRV	MN412734	BLRV	KR261610	0.9806	0.958	388	136-4016	7
2016	2	PEMV1	MN497815	PEMV1	MK948533	0.9825	1	92302	496-5658	38
2016	2	PEMV2	MN399706	PEMV2	MK948534	0.9406	1	19832	166-4178	44
2016	2	PEMVsatRNA	MN399692	PEMVsatRNA	U03564	0.954	1	6624	382-717	22
2016	2	PNYDV	MN497846	PNYDV	MH000228	0.998	1	5872	142-2044	16
2016	2	PNYDVαSat3	MN399724	PNYDVαSat3	NC_038959	0.993	1	140	208-2543	3
2016	2	PSbMV	MN399732	PSbMV	D10930	0.9774	0.996	887	175-5157	20
2016	2	TuYV	MN497803	TuYV	LR584020	0.9595	0.983	19381	133-4874	31
2016	2	TuYVaRNA	MN497832	TuYVaRNA	MK450521	0.9746	1	28708	113-2844	22
2016	2	TuYVaRNA2	MN497828	CABYVaRNA	KM486094	0.9027	1	33938	508-2860	10
2016	2	WClMV	MN399739	WClMV	X06728	0.9569	0.992	5783	146-3092	8
2017	2	BCMV	MN399727	BCMV	MF405191	0.9934	0.985	1783	232-9431	20
2017	2	BLRV	MN412735	BLRV	KR261610	0.9713	0.992	329	132-3962	6
2017	2	PEMV1	MN497816	PEMV1	MK948533	0.9733	1	243091	373-5702	60
2017	2	PEMV2	MN399707	PEMV2	MK948534	0.9441	1	116793	189-3118	44
2017	2	PEMVsatRNA	MN399693	PEMVsatRNA	U03564	0.9651	1	8439	578-714	7
2017	2	PSbMV	MN399733	PSbMV	D10930	0.9667	0.995	5802	152-9727	55
2017	2	SMV	MN399738	SMV	FJ640979	0.9947	0.989	2749	163-9290	35
2018	2	BYMV	MN399729	BYMV	MK649741	0.8045	0.991	3680	126-7028	63
2018	2	ClYVV	MN399730	ClYVV	KF975894	0.8283	0.893	357	268-3123	13
2018	2	CMV	MN399744-46	CMV	HE793685/AF416900/EF202597	99.12%/99.14%/99.58%	0.9923	14131	154-3271	25
2018	2	PEMV1	MN497817	PEMV1	MK948533	0.9718	1	42460	101-5620	48
2018	2	PEMV2	MN399708	PEMV2	MK948534	0.935	1	16889	127-4180	65
2018	2	PEMVsatRNA	MN399694	PEMVsatRNA	U03564	0.9665	1	6871	103-715	26
2018	2	PNYDV	MN497841	PNYDV	MH000265	0.998	0.8917	265	115-2335	14
2018	2	PNYDVαSat5	MN412746	PSSVαSat1	MK039138	0.8374	1	44	253-822	2
2018	2	PSbMV	MN399734	PSbMV	D10930	0.9967	0.996	10439	123-5125	70
2018	2	TVCV	MN399747	TVCV	JN205074	0.9539	1	4647	127-4717	27
2018	2	TuYV	MN497804	TuYV	MK450520	0.9892	1	68030	108-4942	30
2018	2	TuYVaRNA	MN497833	TuYVaRNA	MK450521	0.9836	0.728	60	130-2293	12
2018	2	TuYVaRNA2	MN497829	CABYVaRNA	KM486094	0.8928	1	956	107-2125	12
2018	2	WHIV21	MN497793/94	WHIV21	LC516847/48	86.53%/69.74%	0.9145	398	450-2046	6
2016	3	PEMV1	MN497818	PEMV1	MK948533	0.9858	1	79443	101-5657	33
2016	3	PEMV2	MN399709	PEMV2	MK948534	0.9366	1	37192	132-4205	48
2016	3	PEMVsatRNA	MN399695	PEMVsatRNA	U03564	0.9568	1	7408	299-716	23
2016	3	PNYDV	MN497839	PNYDV	KC979043	0.998	0.569	98	124-1259	14
2016	3	RCEV1	MN412741	RCEV1	MG596230	0.8969	0.779	16791	305-1531	5
2016	3	RCUV	MN399720	RCUV	MG596233	0.9393	0.349	48	237-634	3
2016	3	SbDV	MN412736	SbDV	LR584029	0.9684	1	4576	111-5747	33
2016	3	TuYV	MN497805	TuYV	MK450519	0.9531	0.998	19092	148-5468	47
2017	3	CaTV1	MN399684/85	CaTV1	MK063924/25	82.23%/82.13%	0.9805	553	115-2337	19
2017	3	ClYVV	MN399731	ClYVV	KF975894	0.8216	0.971	516	169-2696	22
2017	3	HLV	MN314973	HLV	NC_039087	0.853	NC*	689	138-3588	6
2017	3	PEMV1	MN497819	PEMV1	MK948533	0.9856	1	50494	100-5659	40
2017	3	PEMV2	MN399710	PEMV2	MK948534	0.9392	1	10162	109-4118	34
2017	3	PEMVsatRNA	MN399696	PEMVsatRNA	U03564	0.9707	1	1605	100-710	6
2017	3	snLaCV	MN412731	CtChV1	KF533711	0.7441	NC	28	158-945	8
2017	3	snLaSV	MN412739/40	LSV-1/SMoV	KX925437/AJ311876	64.94%/69.67%	NC	1425	490-4441	7
2017	3	TuYV	MN497806	TuYV	MK450520	0.9576	1	7711	162-4885	46
2018	3	PEMV1	MN497820	PEMV1	MK948533	0.967	0.999	28309	103-5475	87
2018	3	PEMV2	MN399711	PEMV2	MK948534	0.9388	1	14560	107-3019	82
2018	3	PEMVsatRNA	MN399697	PEMVsatRNA	U03564	0.959	1	1107	287-637	7
2018	3	TuYV	MN497807	TuYV	MK450519	0.9547	0.983	4689	129-4676	96
2018	3	WCCV2	MN497798/99	WCCV2	MH427306/07	98.57%/98.23%	0.944	837	178-2293	16
2018	3	WClMV	MN399740	WClMV	X06728	0.9618	0.99	6631	110-5248	58
2016	4	PEMV1	MN497821	PEMV1	MK948533	0.9769	1	221129	104-5619	51
2016	4	PEMV2	MN399712	PEMV2	MK948534	0.9427	1	43284	146-4174	30
2016	4	PEMVsatRNA	MN399698	PEMVsatRNA	U03564	0.9597	1	5983	212-718	8
2016	4	PNYDV	MN497840	PNYDV	MH000238	0.999	0.8025	220	308-1432	16
2016	4	PSbMV	MN399735	PSbMV	D10930	0.9625	0.994	6669	115-9691	41
2016	4	snLaIV	MN412728-30	AV-2	EU919666/67/X86352	84.46%/88.14%/85.82%	NC	116	115-1345	13
2016	4	SbDV	MN412737	SbDV	MG600299	0.9879	0.982	1666	152-4464	14
2016	4	TuYV	MN497808	TuYV	LR584020	0.957	0.979	585	296-3678	11
2017	4	PEMV1	MN497822	PEMV1	MK948533	0.9791	1	674	159-4815	8
2017	4	PEMV2	MN399713	PEMV2	MK948534	0.9351	0.922	194	161-3365	6
2017	4	PSbMV	MN399736	PSbMV	D10930	0.9735	0.234	18	158-375	8
2017	4	WCCV2	MN497796/97	WCCV2	MH427306/07	98.59%/98.49%	0.118	2	301	1
2017	4	WClMV	MN399741	WClMV	X06728	0.9619	0.985	704	301-318	2
2018	4	PSbMV	MN399737	PSbMV	D10930	0.963	1	24736	213-7149	40
2018	4	RCCV1	MN412733	RCCV1	MG596238	0.7838	0.535	243	394-1189	11
2018	4	snLaWV	MN412732	BVCV	KT238881	0.7392	NC	184	231-510	9
2018	4	SbDV	MN412738	SbDV	MG600299	0.9801	0.888	486	122-2163	14
2018	4	WClMV	MN399742	WClMV	X06728	0.9617	0.993	1514	117-5696	26
2016	5	PEMV1	MN497823	PEMV1	MK948533	0.9838	0.994	15609	100-3328	44
2016	5	PEMV2	MN399714	PEMV2	MK948534	0.9368	1	8598	103-4204	62
2016	5	PEMVsatRNA	MN399699	PEMVsatRNA	U03564	0.9485	1	7856	111-716	24
2016	5	PNYDV	MN497838	PNYDV	MH000254	0.999	0.9094	210	198-2433	9
2016	5	PNYDVαSat3	MN399725	PNYDVαSat3	NC_038959	0.993	1	76	178-1136	5
2017	5	PaMV1	MN399686	EnMV3	KY420040	0.7197	NC	365	2711	1
2017	5	PaMV2	MN399687	Mitovirus sp.	MN035615	0.8333	NC	468	2627	1
2017	5	PaMV3	MN399688	RsMV6	KP900915	0.6651	NC	102	2746	1
2017	5	RCNVA	MN399682/83	RCNVA	NC_040399/MH614312	83.4%/82.76%	0.9575	723	310-4459	7
2017	5	SsMV4	MN399689	SsMV4	JX401538	0.9658	0.3728	14	1023	1
2018	5	PEMV1	MN497824	PEMV1	MK948533	0.9891	1	30412	111-5659	35
2018	5	PEMV2	MN399715	PEMV2	MK948534	0.9435	1	12687	106-4197	30
2018	5	sLaIV	MN412725-27	AgLV/PMoV/BCRV	JX463340/KT005244/JX429884	77.18%/72.08%/68.61%	NC	7766	151-3491	40
2018	5	WClMV	MN399743	WClMV	X06728	0.9603	0.997	3124	109-3799	38
2016	6	PEMV1	MN497825	PEMV1	MK948533	0.9614	1	12687	102-5632	52
2016	6	PEMV2	MN399716	PEMV2	MK948534	0.9411	1	7110	140-4108	34
2016	6	PEMVsatRNA	MN399700	PEMVsatRNA	U03564	0.9568	1	1541	237-672	10
2016	6	PNYDV	MN497837	PNYDV	KY593283	0.9919	0.91	156	122-896	11
2016	6	TuYV	MN497809	TuYV	KU198395	0.9504	0.944	626	194-4116	17
2016	6	TuYVaRNA	MN497834	TuYVaRNA	MK450521	0.9823	0.801	172	195-2128	8
2017	6	PaEV	MN399721	PPSMV2	MH374927	0.7443	NC	440	101-1204	17
2017	6	PEMV1	MN497826	PEMV1	MK948533	0.9824	0.992	9392	119-5593	29
2017	6	PEMV2	MN399717	PEMV2	MK948534	0.9387	0.996	7371	102-4235	35
2017	6	PEMVsatRNA	MN399701	PEMVsatRNA	U03564	0.9693	1	8529	131-714	7
2017	6	PNYDV	MN497836	PNYDV	MH000230	0.999	0.8012	154	181-3157	8
2017	6	PNYDVαSat3	MN399726	PNYDVαSat3	MH000253	0.998	1	46	237-1263	2
2017	6	PNYDVαSat5	MN412747	PSSVαSat1	MK039138	0.8396	1	32	803	1
2017	6	RCEV1	MN412742	RCEV1	MG596230	0.9515	1	1411	240-6199	11
2017	6	RCUV	MN399719	RCUV	MG596235	0.8849	0.992	2673	194-5548	8
2017	6	TuYV	MN497810	TuYV	LR584020	0.9594	0.967	325	126-3930	9
2018	6	BVG	MN399748	BVG	KT962089	0.9929	0.508	38	115-842	10
2018	6	PaEV	MN399722	PPSMV2	KT862842	0.7534	NC	499	235-1508	16
2018	6	PEMV2	MN399718	PEMV2	MK948534	0.9383	0.999	4192	112-4751	34
2018	6	PEMVsatRNA	MN399702	PEMVsatRNA	U03564	0.9735	1	1590	114-677	11
2018	6	PNYDV	MN497845	PNYDV	MH000230	0.999	1	2498	138-1506	28
2018	6	PNYDVαSat1	MN399723	PNYDVαSat1	NC_038958	0.9961	1	73	836-1093	2
2018	6	PNYDVαSat4	MN412744	FBNYVαSatC7	AJ005964	0.8863	1	279	217-1529	4
2018	6	PNYDVαSat5	MN412748	PSSVαSat1	MK039138	0.8374	1	90	206-2140	3
2018	6	PNYDVαSat6	MN412751	CvLVαSat	MF535455	0.8421	1	108	342-1453	3
2018	6	TuYV	MN497811	TuYV	MK450519	0.9587	0.925	165	157-1612	13
2018	6	TuYVaRNA	MN497835	TuYVaRNA	MK450521	0.9804	0.698	30	264-753	7
2018	6	TuYVaRNA2	MN497830	CABYVaRNA	KM486094	0.9513	0.866	49	135-1438	3
*NC = ends not confirmed
