# Supplementary material for: Investigating the Pea Virome in Germany—Old Friends and New Players in the Field(s)
Source: Front Microbiol. 2020 Nov 13;11:583242. doi: 10.3389/fmicb.2020.583242 (PMC7691430; doi:10.3389/fmicb.2020.583242)
Supplement: Supplementary Table 6 — The metadata records (sample, season, category, plant, symptoms, and average temperature) of samples from six German pea-growing regions (Salzlandkreis-1 [1], Salzlandkreis-2 [2], Münster [3], Kreis Stormarn [4], Landkreis Rostock [5], and Landkreis Meißen [6]) sampled over three seasons, 2016, 2017, and 2018. [file Table_6.xlsx]

## Sheet: Sheet1
Season	Region	Size range of Contigs	No. of Contigs	Closest sequence
				Virus	Accession no.	nt % identity (BLASTn)
2016	1	391	1	Chilli leaf curl Dhanbad alphasatellite	KF471058	98.97	a
2016	2	271	1	Chilli leaf curl Dhanbad alphasatellite	KF471058	98.11	a
2016	2	175	1	Gossypium davidsonii symptomless alphasatellite	KX656847	95.35	a
2016	2	384	1	Lettuce big-vein associated virus	JN710441	96.88	a
2016	2	426	1	Croton yellow vein mosaic alphasatellite	FR877534	93.65	a
2016	2	355	1	Nanovirus-like particle	KT390444	99.72	a
2016	2	341	1	Chilli leaf curl virus	LN845957	99.12	a
2016	2	358	1	Soybean dwarf virus	JN674407	96.92	b
2016	2	460	1	Sweet potato virus 2	KP115615	68.77	a
2016	3	173	1	Bhendi yellow vein mosaic virus-associated alphasatellite	JX183091	97.66	a
2016	3	332-999	2	Black grass cryptic virus 2	LN713936	70.92-73.36	b
2016	3	300	1	Chickpea chlorotic stunt virus	AY956384	86.9	a
2016	3	251	1	Beet western yellows virus	HM804472	77.78	b
2016	3	295-302	2	Cucurbit aphid borne yellows virus associated RNA	KM486094	93.22-93.75	b
2016	3	158-879	4	Erysiphe necator mitovirus 3	KY420040	74.14-81.48	b
2016	3	155	1	Nanovirus-like particle	KT390445	97.42	a
2016	3	250	1	Gossypium mustilinum symptomless alphasatellite	FR772087	92	a
2016	3	324	1	Raphanus sativus cryptic virus 1	KX884089	78.2	a
2016	3	292	1	Red clover powdery mildew-associated totivirus 1	LC075485	90.4	b
2016	3	192-916	8	White clover mottle virus	LC192169	79.17-94.10	b
2016	4	291-1213	2	Black grass cryptic virus 2	LN713936	71.7-80	b
2016	4	434	1	Chilli leaf curl virus	LN886652	99.08	a
2016	4	622-831	2	Citrus variegation virus	U93604	84.99-85.04	a
2016	4	367	1	Papaya leaf curl alphasatellite	LT615043	94.82	a
2016	4	135-160	2	Wuhan aphid virus 2	KR902727-KR902728	88.68-93.65	a
2016	5	410	1	Nanovirus-like particle	KT390445	98.53	a
2016	5	217	1	Chilli leaf curl Ahmedabad virus	KM880103	98.62	a
2016	5	312	1	Wuhan aphid virus 2	KR902728	86.5	a
2016	6	303	1	Okra virus alphasatellite	FN658718	86.5	a
2016	6	285	1	Gossypium mustelinium symptomless alphasatellite	KJ843306	95.79	a
2016	6	296	1	Croton yellow vein mosaic alphasatellite	FR877534	97.4	a
2016	6	170-1201	2	Black grass cryptic virus 2	LN713936	76.52	b
2016	6	280-426	2	Uncultured partitivirus	HG005154-HG005149	97.88-99.41	b
2016	6	349	1	Botrytis cinerea mitovirus 4	LN827947	97.41	b
2016	6	211	1	Croton yellow vein mosaic alphasatellite	FR877534	95.57	a
2017	1	204	1	Cassava common mosaic virus	JF913280	93.6	a
2017	1	240	1	Uncultured alphacryptovirus	HG005155	98.74	b
2017	1	1555	1	Pepper cryptic virus 2	KY923703	97.25	b
2017	1	204	1	Wuhan aphid virus 2	KR902727	82	a
2017	3	637	1	Grapevine leafroll-associated virus 2	DQ286725/ AY881628	68.24-77.59	b
2017	3	248	1	Fusarium poae mitovirus 3	LC150566	95.56	b
2017	3	550-1992	2	Grapevine enamovirus-1	NC_034836	65.09	b
2017	3	496	1	Wuhan aphid virus 2	KR902728	83.54	a
2017	4	199-220	2	Clover yellow vein virus	EF591473-MG600298	97.46-99.09	b
2017	4	138-145	2	Pea necrotic yellow dwarf virus	MH000262/ MH000263	99.07-100	b
2017	4	128	1	Soybean dwarf virus	NC_003056	96.88	b
2017	5	297-1040	2	Black grass cryptic virus 2	LN713936	68.69-70.46	b
2017	5	1076	1	Botrytis cinerea mitovirus 1	LN827940	95.48	b
2017	5	403	1	Botrytis cinerea mitovirus 2	LN827941	94.79	b
2017	5	352-1337	5	Hubei tombus-like virus 1	KX883244	70.45-75	b
2017	5	506-529	3	Hubei tombus-like virus 2	KX883240	74.82-90.32	b
2017	5	106-925	7	Pea enation mosaic virus-1	Z48507-AY661882	98.43-100	b
2017	5	192-397	2	Pea enation mosaic virus-2	AY714213/ JF713436	87.96-90.15	b
2017	5	325	1	Pea enation mosaic virus satellite RNA	U03564	98.15	b
2017	5	131-300	4	Potato virus S	LN851193/KU586451	94.68-97.71	a
2017	5	216	1	Soybean mosaic virus	KF135491	100	b
2017	5	162	1	Wuhan aphid virus 2	KR902727	83.95	a
2017	6	222	1	Bean leafroll virus	MF075258	100	b
2017	6	186	1	Pea seed-borne mosaic virus	D10930	96.24	b
2018	1	131-204	6	Bell pepper endornavirus	KX525267/ KX977568	98.53-100	b
2018	1	101-391	24	Elderberry carlavirus A	KJ572560	90.62-100	b
2018	2	139-745	3	Datura yellow vein virus	KM823531	70.06-75	b
2018	2	139-757	4	Pea associated mitovirus 1	MN399686	99.45-100	b
2018	2	113-773	6	Ribgrass mosaic virus	HQ667979/ HQ667980	87.61-94.17	b
2018	2	198-685	9	Soybean dwarf virus	EF466131/ JN674406	94.59-98.68	b
2018	2	143-628	14	Wuhan aphid virus 2	KR902725-KR902728	82.64-90.14	a
2018	3	106-341	4	Cucumber green mottle mosaic virus	GQ411361/ GQ495275	99.12-100	a
2018	3	178	1	Pea associated mitovirus 1	MN399686	99.35	b
2018	3	269-1100	5	Grapevine leafroll-associated virus 2	AY881628-DQ286725	67.75-90.48	a
2018	3	132-949	13	Soybean dwarf virus	NC_003056/ AB038148	95.36-100	b
2018	4	192-790	5	Pea associated mitovirus 1	MN399686	99.28	b
2018	4	131-1840	4	Medicago sativa deltapartitivirus 1	MF443258	71.76-80.26	b
2018	4	102-215	5	Red clover powdery mildew-associated totivirus 5	LC075490	97.21-100	b
2018	5	102-379	7	Soybean dwarf virus	EF466131/ JN674402	86.9-100	b
2018	5	113-322	4	Tomato mosaic virus	KR537870/ MG456601	99.38-100	b
2018	6	108-266	4	Wuhan Insect virus 2	KM817753	83.11-87.96	a
2018	6	2919	1	Wuhan insect virus 18	KX883516	69.88	b
a = Contamination sequences of known samples from the same run
b = The source is unknown
